# Supplementary material for: Model-Informed Translation of In Vitro Effects of Short-, Prolonged- and Continuous-Infusion Meropenem against Pseudomonas aeruginosa to Clinical Settings
Source: Antibiotics (Basel). 2022 Aug 1;11(8):1036. doi: 10.3390/antibiotics11081036 (PMC9404958; doi:10.3390/antibiotics11081036)
Supplement: Supplementary file 1 [file antibiotics-11-01036-s001.zip]

Archive with 1 entries (1 files):
- antibiotics-1799773-supplementary.pdf
